# Supplementary material for: Expectations versus Reality of Designer Dog Ownership in the United States
Source: Animals (Basel). 2022 Nov 23;12(23):3247. doi: 10.3390/ani12233247 (PMC9736103; doi:10.3390/ani12233247)
Supplement: Supplementary file 1 [file animals-12-03247-s001.zip]

Archive with 1 entries (1 files):
- animals-1989659-supplementary.pdf
